# Supplementary material for: Protein-Based Electrospun Nanofibers Doped with Selenium Nanoparticles for Wound Repair
Source: Pharmaceutics. 2025 Sep 30;17(10):1276. doi: 10.3390/pharmaceutics17101276 (PMC12566627; doi:10.3390/pharmaceutics17101276)
Supplement: Supplementary file 1 [file pharmaceutics-17-01276-s001.zip]

Archive with 1 entries (1 files):
- pharmaceutics-3847461-supplementary.pdf
